# Supplementary material for: LungDiag: Empowering artificial intelligence for respiratory diseases diagnosis based on electronic health records, a multicenter study
Source: MedComm (2020). 2025 Jan 12;6(1):e70043. doi: 10.1002/mco2.70043 (PMC11725045; doi:10.1002/mco2.70043)
Supplement: Supplementary file 2 — Supporting information [file MCO2-6-e70043-s002.xlsx]

## Sheet: Sheet1
临床特征	同义词
饮酒	饮酒||嗜酒||醉酒
吸烟	吸烟||被动吸烟||嗜烟
受凉诱因	天气变冷||受凉后||天气转凉||受凉||感冒后||秋冬季||天气变化时明显||淋雨||受寒后||秋冬季发作||夏秋换季时||天气变化||天气转冷时||着凉后||天气转换时
吸入气体诱因	吸入冷空气||油烟气味后||雾霾天||大扫除后||闻及油烟油漆||刺激性气味||刺激性气体||闻及油烟||闻及油漆||油烟||油漆||冷空气||汽车尾气||花粉过敏||油烟味道
肿块不良边界	边界不清||边界欠清||分叶状||边缘分叶||分叶||毛刺||毛刺状||毛刺征||边缘不光整||边缘模糊||边缘明显分叶||边界模糊||边缘不清||边缘浅分叶||边缘毛糙||边缘模糊||边缘见条索||边界较模糊||不规则肿块影||边界不规则||边缘不规则||病灶形态不规则||形态不规则||不规则阴影||边缘稍模糊
发病持续三个月	大于3个月||长于3个月||多于3个月||3月以上||持续3个月||3个月以上||超过3个月
凌晨发作	夜间发作||凌晨发作||清晨明显||好发于夜间
咽痛	咽痛||咽部疼痛||咽部不适感||咽部不适
喷嚏	喷嚏||打喷嚏
鼻塞	鼻塞
流涕	流涕||流清涕||流鼻涕||流脓涕
咳嗽	咳嗽||发作性咳嗽||慢性咳嗽||夜间咳嗽||感冒后咳嗽||持续性咳嗽||犬吠样咳嗽||阵发性单声咳
头痛	头痛||搏动性头痛||头胀痛
呼吸困难	呼吸困难||夜间阵发性呼吸困难||阵发性夜间呼吸困难||劳力性呼吸困难||吸气性呼吸困难||呼气性呼吸困难||呼吸不畅
潮热	潮热||午后潮热||下午发热||午后发热||下午出现||下午为主
发热	发热||恶寒发热||不规则发热||发热伴寒战||体温偏高||体温上升||高热||不规则热||反复高热||低热
畏寒	畏寒||怕冷
淋巴结肿大	淋巴结肿大||纵膈淋巴结肿大||纵膈淋巴结肿大||颈部淋巴结肿大||颌下淋巴结肿大||肺门淋巴结肿大||锁骨上淋巴结肿大||肿大淋巴结||淋巴结增大||纵隔淋巴结炎||增大淋巴结||淋巴结稍增大
支气管哮喘	哮喘||支气管哮喘||变态反应性支气管哮喘||支气管哮喘急性发作期(中度持续)||支气管哮喘急性加重期中度未控制||支气管哮喘急性发作未控制||中度哮喘急性发作||非重症哮喘||咳嗽变异型哮喘||支气管哮喘(重度持续)急性发作未控制||非变应性哮喘||支气管哮喘急性发作期II型呼吸衰竭||支气管哮喘(未控制)||支气管哮喘急性发作,未控制||支气管哮喘(急性发作期，胸闷型)||咳嗽变异性哮喘||支气管哮喘急性发作I型呼吸衰竭||支气管哮喘急性发作期(部分控制)||支气管哮喘急性发作期I型呼吸衰竭||支气管哮喘急性加重期重度未控制||支气管哮喘急性发作期||支气管哮喘(急性发作期)||继发性支气管扩张伴感染||右肺局限性支气管扩张||支气管哮喘急性加重未控制||支气管哮喘急性加重期未控制||支气管哮喘急性发作.未控制||支气管哮喘(部分控制)||支气管哮喘急性加重重度未控制||支气管哮喘非…
淋巴结触痛	淋巴结触痛||淋巴结疼痛
喘息	喘息||气喘||喘气||咳喘||喘闷
畏光	畏光
气道狭窄	主气道狭窄||支气管狭窄球囊扩张术||右侧支气管狭窄||支气管狭窄||双下叶支气管管腔稍狭窄||右中叶内侧支气管开口狭窄||左肺上叶支气管狭窄||左主支气管狭窄||右上叶后段支气管狭窄||左侧结核性支气管狭窄球囊扩张术后||大气道狭窄||气管狭窄||左舌叶支气管狭窄||右中叶外侧段支气管开口狭窄||右中叶各段支气管狭窄
间质性肺疾病	间质性肺炎||非特异性间质性肺炎||脱屑性间质性肺炎||间质性炎症||肺泡蛋白沉积症||肺间质纤维化||间质纤维化||肺部间质性改变||肺部间质病变||肺间质性改变||间质性肺病并感染||双肺继发性肺间质纤维化||间质性肺病：肺部感染||结缔组织疾病累及肺脏，肺纤维化||弥漫性肺间质纤维化||系统性红斑狼疮相关性间质性肺炎||细支气管相关性间质性肺炎||弥漫性肺间质纤维化并感染||弥漫性肺间质纤维化（UIP）||双肺间质性病变肺气肿多发肺大疱||非特异性间质性肺炎||未能分类间质性肺炎||双肺间质性病变（结缔组织病可能）||双肺间质纤维化||弥漫性间质性肺疾病||双肺间质性病变：非特异性间质性肺炎?其他待排||结缔组织病肺间质纤维化||炎症后肺间质纤维化||双肺间质性肺疾病||肺间质纤维化||间质性肺病||机化性肺炎||双肺弥漫性间质性肺炎并感染I型呼吸衰竭||急性间质性肺炎||间质性肺…
淋巴细胞比例升高	淋巴细胞比例升高||淋巴细胞比率上升||淋巴细胞计数上升||淋巴细胞偏高
白细胞计数升高	白细胞计数升高||白细胞总数上升||白细胞偏高||白细胞偏高||WBC偏高||白细胞总数升高
中性粒细胞升高	中性粒细胞升高||中性粒细胞比率上升||中性粒细胞计数上升||中性粒细胞比率偏高||中性粒细胞数偏高
头晕	头晕||头昏
全身酸痛	全身酸痛||肌肉酸痛||酸痛||关节酸痛||肌痛||关节痛||肌肉疼痛
乏力	乏力||四肢乏力||疲乏||易疲乏
食欲减退	食欲减退||食欲差||食欲减退||食欲较差||食欲不振||食欲下降||纳差||食欲一般||食欲较前明显减退||食欲欠佳||胃纳差
泡沫样痰	泡沫样痰||白色泡沫状痰||白色泡沫痰||白色泡沫样痰||白色泡沫样粘痰||泡沫痰||白泡痰
黏痰	白色粘液痰||白黏痰||白色黏液痰||白粘痰||白色粘痰||黏痰||粘痰||黄白粘痰||黄色粘痰||黄色黏痰||痰液较粘稠||黄色伴草绿色粘痰
白痰	白稀痰||白痰||白色吸痰||白色稀痰
咳痰	咳痰||痰多||咯痰||痰咳
黄痰	黄痰||黄白色痰||黄色痰||咯黄痰||痰黄||黄色粘稠痰||痰为黄色||黄白色粘痰||痰粘稠||黄白色稀痰||黄色丝状痰
粉红色泡沫痰	粉红色泡沫痰||粉红色泡沫样痰
脓痰	脓痰||黄脓痰||黄色脓痰||黄色浓痰||浓痰
痰中带血	痰中带血||血丝痰||血痰||咳血丝痰||痰中带血丝||血中可见痰||痰血
干咳	干咳
刺激性干咳	刺激性干咳
液化坏死区	液化坏死||液化坏死区||液化
慢性支气管炎	慢性支气管炎||慢支
腹腔积液	腹腔积液||腹水
胸闷	胸闷||憋闷||憋气||喘憋||夜间憋醒
白细胞计数正常	白细胞计数正常||白细胞总数正常NULL||白细胞正常
肺纹理增强	肺纹理增强||增多||增粗||增著||肺纹理增多||肺纹理增粗||肺纹理增强||紊乱||肺纹理紊乱||肺纹理模糊||肺纹理粗乱
网状阴影	网状阴影||网格||网格样||网状||网格影||网状模糊影||网状改变||网格状模糊影||网格状改变||网格模糊影||网格状阴影
条索状阴影	条索状阴影||条索||索条||索条影||纤维条索密影||纤维索条状密影||索条状模糊影||斑索影||条索模糊影||条索斑片影||条索状纤维影||纤维条索状密度增高影||索条状密影||索条状密度增高影||索条密影||条索状稍低密度影||索条状密度影||纤维条索影||条索状密影||条索状淡薄模糊影||索条状阴影||条索状模糊影||条索状致密影
斑点状阴影	斑点状阴影||斑点||斑点状||斑点样||斑点密影||斑点影||斑点状阴影||点状密影
斑片状阴影	斑片状阴影||斑片状||斑片||斑片模糊影||斑片样||斑片影||斑片状影||斑片阴影||团片状||斑块影||斑块||斑索状模糊影||斑索状||斑片状模糊影||班片状阴影||斑片状密影||斑片淡薄模糊影||片索状模糊影||片状模糊影||斑片状模糊实变影||斑片状渗出模糊影||斑片状模糊阴影
片状影	条片状影||小片状||条片||条片状模糊影||片状影||片样||索片密影||片状阴影||条片||条片状||条片状模糊影||片状密影||结片影||结片状影||结片状模糊影||条片模糊影||索片状阴影||索片状密影||索片状影||片状密度增高影||索片模糊密影
空气新月征	空气新月征
体重下降	体重下降||体重减轻||进行性消瘦||消瘦||体重稍减轻||体重稍下降||体重较前减轻||体重约下降||体重有减轻||体重约下降||体重较前减轻
桶状胸	桶状胸||胸廓桶状||胸廓呈桶状||桶状胸廓
语颤减弱	语颤减弱
肺气肿	肺气肿||慢性阻塞性肺气肿||代偿性肺气肿||阻塞性肺气肿||慢性支气管炎伴肺气肿
哮鸣音	哮鸣音||哮鸣||喉鸣音
喘鸣	喘鸣||喘鸣音
透亮影	透亮影||透亮区||低密度透亮影||薄壁透光区||囊状薄壁透亮影||薄壁透亮影||透光区||薄壁透光影||透亮度不均匀||片状过度透亮区||无壁透光影||透光影||薄壁空腔
嗜酸性粒细胞计数增高	嗜酸性粒细胞计数增高||嗜酸性粒细胞上升||嗜酸性粒细胞偏高||嗜酸粒细胞偏高
晕征	晕征||反晕征
透亮度增加	透亮度增加||透亮度增高||透光度增高||透亮度不均匀增加||透亮度不均匀增高||透亮度稍增高||透亮度明显增高
支气管壁增厚	支气管壁增厚||增厚||气道壁增厚||管壁增厚||支气管壁稍增厚||管壁稍增厚||壁稍增厚||管壁明显增厚||管壁显著增厚
透亮度降低	透亮度降低||透亮度减低||透亮度下降||透亮度不均匀减低||透亮度不均匀降低
不均匀密度	密度欠均匀||密度不均匀||不均匀密度||密度不均||不均匀密影||片状不均匀致密影||致密模糊影||不均匀稍低密度影
咯血	咯血||大咯血||咯血伴胸痛||咳血
双轨征	双轨征||双规征
支气管囊柱状	支气管囊状||囊状透亮影||囊状透亮区||囊状影||囊状支气管扩张||囊状扩张||长管状透亮影||小囊状||囊柱状扩张||囊柱状支气管扩张||囊柱状阴影||支气管柱状||柱状支气管||柱状透光影||囊柱状||囊状病变||囊肿透亮影||柱状薄壁||囊状透光区||柱形扩张支气管影||囊状透光影||管囊状改变||柱状透亮影||柱状扩张||柱状透光区||囊柱状透亮影||柱状增宽||状状扩张||扩张支气管影||囊柱状稍透亮影||囊状支气管影||柱状、蜂窝状透亮区
树芽征	树芽征
马赛克征	马赛克征
支气管充气	支气管充气相||支气管充气||支气管充气征||支气管气相||支气管相||充气支气管影||支气管影
串珠状	串珠状
C反应蛋白升高	C反应蛋白升高||C反应蛋白偏高||CRP偏高
胸痛	胸痛||左胸痛||呼吸时胸痛||右胸痛||胸部隐痛||胸骨后刺痛||胸部不适||胸前区不适||胸骨后不适
气促	气促||呼吸急促||气急||气紧||呼吸稍促||气短
发绀	发绀||口唇发绀||紫绀||口唇青紫
寒战	寒战||寒颤
恶心	恶心
皮肤发红	面颊绯红||皮肤发红||颜面潮红
胸膜摩擦音	胸膜摩擦音
心率增快	心率增快||心率偏高
肺膨胀	肺膨胀
心律不齐	心律不齐
胸腔积液	胸腔积液||血性胸水||胸积液||积液||包裹性积液||胸腔少量积液||液性密度影||液性低密度影||积液影||液性密影||水样密度影||胸水||水样低密影||液性低密影||胸腔少许积液||液体密度影||液体密影||液性密度||液弧线||弧形低密度影
粟粒状影	粟粒状影||粟粒
剑鞘样	剑鞘样||剑鞘样改变
空洞形成	空洞形成||空洞||肺空洞||薄壁空洞
精神萎靡	精神萎靡||精神差||精神疲||精神疲乏||精神乏||疲倦||倦怠||精神欠佳||精神疲倦||疲劳
皮疹	皮疹||斑丘疹||全身皮疹||红色斑丘疹||红色丘疹
打鼾	打鼾||打呼噜||鼾声大||鼾声||鼾音
肺部肿瘤	肺癌||肺癌肝转移||中央型肺癌||周围型肺癌||肺肿瘤||气管肿瘤||纵隔肿瘤||肺恶性肿瘤||胸腺瘤||腺癌||肺腺癌||鳞状细胞癌||转移癌||转移瘤||印戒细胞癌||粘液腺癌||肺小细胞癌||肺泡癌||肺鳞状细胞癌||恶性病变||肺Ca||肺鳞癌||恶性肿瘤||转移性癌||肿瘤进展||癌细胞||肺低分化鳞癌||肺部鳞癌
浸润影	浸润影||肺浸润
渗出病变	渗出||渗出性病变||渗出灶||渗出改变||渗出性病灶||渗出性改变
磨玻璃影	磨玻璃影||磨玻璃||磨玻璃样密度影||结片状磨玻璃影||片状磨玻璃影||磨玻璃密度影||磨玻璃样||磨玻璃样模糊影||斑片状磨玻璃影||结片模糊影||磨玻璃密度增高影||斑片状磨玻璃样影
嗜睡	嗜睡||昏睡
右心室增大	右心室增大||右心室大||右室增大||右心室扩大||右室扩大||右房右室扩大||右室略大||右心增大||右室壁增厚||右心重度扩大||心影增大||右心室稍增大
肺动脉增粗	肺动脉增粗||肺门血管投影增粗||肺动脉干增粗||主肺动脉增粗||肺动脉段膨隆||肺门增粗||支气管动脉明显增粗||支气管动脉增粗||肺动脉扩张||肺门血管影增粗||肺动脉主干粗||肺动脉增宽||动脉主干管腔增宽||肺动脉主干增粗||肺血管明显增粗||肺动脉干明显增宽||支气管动脉稍增粗||肺动脉主干较前稍增宽
肺门增大	肺门增大||肺门增大增粗||肺门影增大||肺门稍增大||肺门稍著
肺门不清	肺门不清||肺门稍模糊||肺门模糊||肺门结构不清||肺门稍浓||肺门显示不清||肺门欠清
三尖瓣关闭不全	三尖瓣大量返流||三尖瓣返流||三尖瓣轻度返流||三尖瓣关闭不全
肺动脉分支减少	肺动脉分支减少||肺分支动脉减少||分支动脉显影明显减少
心力衰竭	心力衰竭||心衰
血管束增粗	血管束增粗
淋巴细胞计数下降	淋巴细胞计数下降||淋巴细胞比率下降||淋巴细胞比率偏低||淋巴细胞数偏低
血小板减少	血小板减少||血小板计数下降||血小板偏低||血小板计数偏低
肺实变影	肺实变影||实变||肺实变||斑片状实变影||片状实变影||条片状实变影||斑片实变影||实变影
肺不张	肺不张||不张||肺含气不全
盗汗	盗汗||夜间盗汗||夜间汗多
液平面	液平面||气液平面||液气平面||液气平||液平
内壁不规则	内壁不规则
胸膜增厚	胸膜增厚||叶间胸膜增厚||胸膜下间质增厚||胸膜肥厚||胸膜局部稍增厚||胸膜局部增厚||胸膜稍增厚||胸膜稍不均匀增厚||胸膜均匀增厚||胸膜不均匀增厚||胸膜轻度增厚||胸膜较均匀增厚||胸膜广泛增厚||胸膜多发结节状增厚||胸膜呈明显不均匀增厚||胸膜局限性增厚
脓肿	脓肿
结节影	结节状阴影||结节影||结节||结节状高密度影||肺结节||类结节||类结节样||右肺下叶背段小结节||结节样密度增高影||小结节灶||点状结节影||结节状病灶||点状结节||小结节状影||高密度结节影||结节状钙化||斑点结节影||结节状模糊影||结节状高密度灶||肺发结节||结节状高密影||结节状密度增高影||结节状密影||小结节高密影||结节斑片影||结节密度增高影
团块影	团块影||团块||团片状密度影||团片状影||团片影||团片状密影||团片状稍低密度影||团块状密影||团块状||团片模糊密影||团片状软组织密影||团片状致密影||团块状软组织密度影||团块状影||团片状密度增高影||团片密影||团片状高密度影||团块密影||团片状密度增影||团片状阴影||团片状软组织密度影||团片样||肺片团影
不均匀强化	不均匀强化||不均匀轻度强化
环形强化	环形强化
磨玻璃结节	磨玻璃结节||磨玻璃小结节||小结片状磨玻璃影||磨玻璃结节灶||磨玻璃密度结节||磨玻璃样小结节影
糖代谢增高	糖代谢增高||糖代谢不均匀增高||代谢增高||糖代谢稍增高||FDG代谢异常增高||糖代谢较前增高
支气管截断	支气管截断||支气管截断征||支气管远段截断||支气管远端截断
慢性阻塞性肺疾病	慢性阻塞性肺病伴有急性加重低氧血症||慢性阻塞性肺病伴有急性加重（极重度）||慢性支气管炎阻塞性肺疾病||慢性阻塞性肺病伴有急性加重Ⅰ型呼吸衰竭||慢性阻塞性肺病急性加重II型呼吸衰竭||慢性阻塞性肺病伴急性加重I型呼吸衰竭||慢性阻塞性肺疾病急性加重期并感染||慢性阻塞性肺病急性加重期I型呼吸衰竭||慢性支气管炎急性发作II型呼吸衰竭||慢性肺阻塞性肺病急性加重期II型呼吸衰竭||慢性支气管炎合并感染||慢性支气管炎急性发作期I型呼吸衰竭||慢性阻塞性肺疾病急性加重II型呼吸衰竭呼吸性酸中毒||慢性支气管炎||慢性阻塞性肺病伴有急性加重1型呼吸衰竭||慢性阻塞性肺疾病伴有急性加重||慢性阻塞性肺疾病III级||慢性阻塞性肺疾病||慢性阻塞性肺病伴有急性加重||慢性支气管炎急性发作I型呼吸衰竭||慢性支气管炎伴肺气肿||慢阻肺急性加重期||慢性阻塞性肺病||慢性阻塞性肺病伴急性加重低氧血…
胸膜牵拉	胸膜牵拉||胸膜牵拉征||胸膜受牵拉||胸膜关系密切||胸膜稍牵拉||胸膜关系紧密||牵拉胸膜||胸膜受侵犯
月经不调	月经不调
气管塌陷	气管塌陷||气道塌陷||开口塌陷||管壁稍塌陷
胸廓塌陷	胸廓塌陷||胸廓稍塌陷||右侧稍塌陷
胸廓饱满	胸廓饱满
纤维灶	纤维灶||纤维增生||纤维病灶||纤维条索灶||纤维增殖灶
钙化灶	钙化灶||钙化影||钙化斑||点状钙化||点状钙化影||肺钙化||钙化点||斑片状高密钙化灶||结节状钙化影
垂柳样	垂柳样
胸膜粘连	胸膜粘连||胸膜增厚粘连||粘连||胸膜稍粘连
静脉曲张	胸壁静脉曲张||静脉曲张
结膜充血	眼结膜充血||结膜充血
复视	复视
癫痫发作	癫痫发作||癫痫
肢体无力	肢体无力||无力||肌无力
背痛	背痛||胸背痛||腰背痛||胸背部疼痛
偏瘫	偏瘫
易激动	易激动
晕厥	昏迷||昏厥||晕厥
色素沉着	色素沉着
水肿	水肿||双下肢水肿||下肢水肿||凹陷性水肿||全身水肿||上肢水肿||广泛水肿||浮肿
高血压	高血压||高血压病||高血压3级||高血压病3级||血压上升||血压偏高||血压升高
口渴	口渴
多尿	多尿
便秘	便秘
支气管阻塞	支气管阻塞||支气管闭塞||闭塞
Velcro啰音	Velcro啰音||Velcro音
P2亢进	P2亢进
胸膜下线	胸膜下线
肿胀	关节肿胀||踝关节肿胀||膝关节肿胀||肢体肿胀||肿胀
变形	关节变形||变形
小叶间隔增厚	小叶间隔增厚||叶间裂增厚||小叶间隔稍增厚||小叶间隔略增厚
纤维化	纤维化||纤维化改变
蜂窝状改变	蜂窝状改变||蜂窝状||蜂窝样||蜂窝||蜂窝肺||蜂窝影
囊腔形成	囊腔形成||薄壁囊腔||囊腔
肺动脉高压	肺动脉高压||重度肺动脉高压||肺动脉高压重度||轻度肺动脉高压||继发性肺动脉高压||中度肺动脉高压||肺动脉压（PAP）偏高||肺动脉压偏高
肺容积缩小	肺容积减低||肺容积缩小||肺容积减少||肺容量下降||肺压缩||肺部压缩||肺容积压缩||肺组织压缩||肺受压缩||压缩约||肺组织被压缩||肺受压缩||肺体积压缩||基底段压缩||肺部分压缩||肺多发压缩||肺受压||肺容积稍缩小||容积缩小||体积稍缩小||肺容积受压变小
气道高反应性	气道高反应性
血清IgE增高	血清IgE增高||总IgE偏高
气胸	气胸||液气胸||自发性气胸||气胸线
铺路石征	铺路石征||铺路石||铺路石样
烦躁不安	烦躁不安||烦躁||躁动
心悸	心悸||心慌
肺纹理稀疏	肺纹理稀疏||稀疏||纹理稀疏
雷诺现象	雷诺现象
血红蛋白增高	血红蛋白增高||血红蛋白上升
残根征	残根征||残根
右心室肥厚	右心室肥厚||右室肥厚
多汗	多汗||出汗||大汗淋漓||多汗
颈静脉怒张	颈静脉怒张
肋膈角变钝	肋膈角变钝||肋膈角稍变钝||肋膈角稍加宽||肋膈角稍加宽变钝||肋膈角加宽变钝||肋膈角稍钝||肋膈角加宽||肋膈角显示不清||肋膈角不清||肋膈角模糊||肋隔角消失||肋膈角消失
肋膈角锐利	肋膈角锐利||肋膈角变锐利
胸部致密影	胸部致密影||致密影||片状致密影||斑点状致密影
冷汗	冷汗||出冷汗
意识障碍	意识不清||意识障碍||意识不清||意识丧失||意识模糊
过清音	过清音
血压下降	血压下降||血压偏低
胸腔积气	胸腔积气||气体影||积气||积气影
咽部异物感	咽部异物感
红细胞计数增加	红细胞计数增加||红细胞计数上升
抽搐	抽搐||四肢抽搐
淡漠	淡漠||神志淡漠
心搏停止	心搏停止||心跳呼吸骤停
肋间隙变窄	肋间隙变窄
狭窄	气管狭窄||支气管狭窄||狭窄||支气管局部狭窄||管腔狭窄||变窄||管腔略狭窄||受压变窄
肺部占位病变	占位||占位性病变||纵膈占位||肿块影||肺部肿块||软组织密度影||软组织影||软组织密度实变影||软组织肿块||软组织结节灶||肺阴影||肺部阴影||肺部病变||肺部病灶||肺内阴影||肺部块影||右肺下叶病灶||肺门阴影||右肺恶性肿瘤||肺肿物||继发性肺结核（右肺涂阳初治）||支气管结核||右肺腺癌cT4NxM1cIVB期||右肺上.中继发性肺结核(痰涂阳，初次治疗)||左主及左下叶支气管结核，溃疡坏死型，临床活动期，涂阴，初治||非小细胞癌鳞癌（cT4NxM1cⅣb期）||左侧支气管结核(细菌学和组织学证实)||右肺中心型肺癌并肺门.纵隔.锁骨上.腹膜后淋巴结，肺内.肝.肾上腺转移||结核性病变?||右肺小细胞肺癌（广泛期）||肺恶性肿瘤骨转移||右下肺Ca右侧胸膜及淋巴转移||肺干酪性结核||右上肺占位性病变性质待查（恶性可能）||陈旧性肺结核毁损肺||支气管恶性肿瘤||…
肿块	肿块||肿物||包块||颈部肿物
低密度影	低密度影||低密度||低密度灶||密度减低||密度减低影||类圆形低密度影||圆形低密度影||低密影
高密度影	高密度影||密度增高||高密度||点状高密度影||类圆形密度增高影||斑片状密度增高影||片状密度增高影||密度增高影||结片状高密度影||条索状稍高密度影||高密影||斑点状高密影||点状稍高密影||条状稍高密度影||斑片样稍高密度影||片状高密影
红细胞计数降低	红细胞计数下降||红细胞偏低
支气管扩张	支气管扩张症||支气管扩张||支气管稍扩张||扩张||管腔扩张||扩大||柱状扩张||支气管轻度扩张||支气管增粗||支扩||管腔不规则增粗||管腔增粗||扩张支气管||支气管牵拉扩张||支气管轻度增宽||管腔稍增粗||支气管扩张并咯血||左肺支气管扩张并感染||支气管扩张(症)||右肺中叶支气管扩张||双肺支气管扩张并感染||支气管扩张伴感染II型呼吸衰竭||支气管扩张并感染||支气管扩张并感染。||支气管扩张?||支气管扩张症伴咯血||右肺中叶支气管扩张并感染||双侧继发性支气管扩张||支气管扩张伴感染Ⅱ型呼吸衰竭||结核性支气管扩张||支气管扩张||支气管扩张急性发作期||支气管扩张并感染曲霉球形成||支气管扩张症||右肺支气管扩张||支气管扩张症并感染||左下肺支气管扩张症||左下叶.舌叶支气管扩张合并感染||支气管扩张伴感染||双侧支气管扩张并感染||支气管扩张（双肺）||双肺…
血红蛋白正常	血红蛋白正常NULL||血红蛋白正常||血红蛋白正常
纵隔增宽	增宽||纵隔稍增宽||纵隔稍宽
肋间隙增宽	肋间隙增宽||肋间隙稍增宽
主动脉增宽	主动脉增宽||主动脉迂曲、增宽||主动脉稍增宽
端坐呼吸	端坐呼吸
白细胞降低	白细胞总数下降||白细胞偏低||白细胞下降
肺大疱	肺大疱||肺大泡
吞咽困难	吞咽困难||吞咽不适
肺容积增大	肺容积增大||容积增大
肺动脉高压与肺源性心脏病	慢性肺源性心脏病||肺源性心脏病||慢性血栓性肺动脉高压||肺心病||肺血栓栓塞症I型呼吸衰竭||慢性肺源性心脏病心功能失代偿期双侧胸腔积液腹腔积液||肺心病待排||肺心病心功能失代偿期||遗传性肺动脉高压||轻—中度肺动脉高压||肺血栓栓塞症低危组||急性大面积肺栓塞||慢性肺源性心脏病心功能失代偿期||慢性肺源性心脏病右心衰竭心功能Ⅱ级||肺动脉高压危象||慢性肺源性心脏病心力衰竭心功能III级||慢性肺源性心脏病心功能失代偿期腹腔积液||肺动脉高压||次大面积肺栓塞||肺动脉高压肺心病II型呼吸衰竭||肺血栓栓塞||慢性肺源性心脏病中度肺动脉高压慢性肺源性心脏病心功能失代偿期||肺动脉高压中度||肺动脉压增高（重度）||肺心病?||肺血栓栓塞症治疗后||慢性肺源性心脏病心功能失代偿期双侧胸腔积液||肺动脉高压（中度）||肺栓塞||急性肺栓塞||慢性肺源性心脏病心功能失代偿期淤血肝|…
充盈缺损影	条状充盈缺损||肺动脉分支充盈缺损||肺分支动脉充盈缺损||充盈缺损影||条片状充盈缺损||柱状充盈缺损影||柱状充盈缺损||动脉分支见充盈缺损||血管腔内见不同程度充盈缺损||不规则充盈缺损||动脉充盈缺损||充盈缺损灶||低密度充盈缺损||条状不完全充盈缺损||肺动脉主干充盈缺损||偏心性充盈缺损||管腔内见充盈缺损||条带状充盈缺损||肺动脉主干及其分支可见充盈缺损||多发充盈缺损||少许充盈缺损||扩张及充盈缺损||散在充盈缺损||肺基底段动脉近段可见充盈缺损||分支内充盈缺损||左上肺前段动脉可见充盈缺损||不完全性充盈缺损||偏心性充盈缺损||片状充盈缺损||左上肺动脉可见充盈缺损||多发充盈缺损影||偏心性充盈缺损影||负性充盈缺损||团块状充盈缺损
静脉血栓	静脉血栓||深静脉血栓||静脉栓塞||静脉完全栓塞||静脉不完全栓塞||深静脉慢性血栓||静脉不完全性栓塞||静脉完全性栓塞||静脉完全性栓塞
肺栓塞	肺栓塞||动脉栓塞||肺动脉栓塞||急性肺动脉栓塞||血栓栓塞||肺血栓栓塞症||肺血栓栓塞||血栓形成||肺动脉部分分支栓塞||分支栓塞||肺梗死
肺部感染性疾病	肺部感染||肺炎||肺脓肿||脓胸||吸入性肺炎||放射性肺炎||肺脓肿并肺部感染||肺部感染：特异性并非特异性||弥漫性肺炎||右肺肺脓肿||社区获得性肺炎非重症||大叶性肺炎||肺部呼吸道感染||肺部感染嗜肺军团菌血清I型IgM阳性||左下肺感染||社区获得性肺炎重症I型呼吸衰竭||重症肺炎低氧血症||右肺中叶肺炎||坠积性肺炎||甲型H1N1流行性感冒性肺炎||社区获得性肺炎，重症||右肺病变性质待查：感染可能性大其它待排||病毒性肺炎（H1N1）||肝肾联合移植术后肺部感染||侵入性肺曲霉病||社区获得性肺炎，重症I型呼吸衰竭||金黄色葡萄球菌肺炎||阻塞性肺炎||细菌性肺炎（流感嗜血杆菌）||甲型流感病毒性肺炎||重症肺炎I型呼吸衰竭||重症肺炎||肺脓肿肺部感染（肺炎克雷伯菌）||肺炎休克||放射性肺炎||肺真菌病||伴有肺炎的肺脓肿||双肺肺炎（左肺为甚）||社区获得性肺炎…
低氧血症	血氧饱和度偏低||低氧血症||氧分压偏低||SPO2偏低||血氧饱和度下降
结核杆菌阳性	结核杆菌阳性||结核菌阳性||结核感染
肺结核	肺结核||结核||继发性肺结核||陈旧性结核
窒息感	窒息感||窒息
肺纹理消失	肺纹理消失||无肺纹理
阵发性连声咳	阵发性连声咳
三凹征	三凹征
镇咳	镇咳||右美沙芬片||喷托维林||苯丙哌林
祛痰	祛痰||澳己新||氨溴索||桃金娘油||乙酰半胱氨酸||羧甲司坦||厄多司坦||溴己新||盐酸氨溴索
复方制剂	氯化铵甘草合剂||愈美片||复方甲氧那明胶囊||美敏伪麻溶液
糖皮质激素	激素||糖皮质激素||倍氯米松||布地奈德||氟替卡松||环索奈德||莫米松||泼尼松||泼尼松龙||琉甜酸氢化可的松||甲泼尼龙||信必可都保||甲强龙
β2受体激动剂	沙丁胺醇||特布他林||沙美特罗||福莫特罗||支气管舒张剂
白三烯调节剂	孟鲁司特||扎鲁司特||白三烯
茶碱类药物	茶碱类药物||茶碱||氨茶碱||茶碱类
抗胆碱药	异丙托溴铵||噻托溴铵||思力华能倍乐
抗生素	抗炎||抗生素||左氧氟沙星||罗红霉素||红霉素||阿奇霉素||克拉霉素||阿莫西林||头孢||复方磺胺甲恶唑片||克拉维酸||莫西沙星||氨节西林||舒巴坦||青霉素||阿米卡星||哌拉西林||西林||替加环素||米诺环素||头孢哌酮||亚胺培南||西司他丁||美罗培南||俊特||米卡芬净||美平
强力抗菌药物	万古霉素||替考拉宁||利奈唑胺
抗真菌药	伊曲康唑||伏立康唑
抗病毒药	利巴韦林||阿昔洛韦||更昔洛韦||奥司他韦||阿糖腺苷||金刚烷胺
止血药物	垂体后叶||卡巴克洛||安络血||云南白药||盼妥拉明||氨基己酸||氨甲苯酸||酚磺乙胺||止血芳酸||止血敏
吸氧	吸氧
引流	引流||负压吸||吸引||胸腔置管||胸腔闭式引流术后
排痰	排痰||吸痰||化痰
气管切开	气切||气管切开||气管切开术||气管切开后||气管切开术后
肺移植术后	肺移植||移植肺||肺移植术后||移植肺术后||肺移植术
肺癌术后	肺癌术后||纵隔肿瘤切除术后||肺术后||肺癌根治术后||肺叶切除术||肺鳞癌术后||肺癌根治术||肺袖状切除术后||肺叶切除||肺叶切除术后
气管支架	气管支架||气道支架||支架移入||支架植入||支架置入||支架放置||气管支架置入术后||硅酮支架置入术后||气管支架术后||气管支架植入术后||支气管支架置入
球囊扩张	球囊扩张术||球囊扩张||气管球囊扩张
抗结核药	异烟肼||利福平||吡嗪酰胺||对氨基水杨酸钠||乙胺丁醇||利福喷汀||链霉素||丙硫异烟胺||利福喷丁||抗痨
化疗药物	依托泊苷||顺铂||奈达铂||卡铂||长春瑞滨||培美曲塞||紫杉醇||多西他赛||吉西他滨||泽菲||奥沙利泊
靶向药物	奥希替尼||吉非替尼||厄洛替尼||埃克替尼||阿法替尼||艾乐替尼||色瑞替尼||吉非替尼||达克替尼||克唑替尼||阿美替尼||伏美替尼||阿来替尼||安罗替尼||赛瑞替尼||恩沙替尼||贝伐珠单抗||卡瑞丽珠单抗||信迪利单抗||帕博利单抗||派姆单抗||阿特珠单抗||纳武单抗||易瑞沙
治疗方案	NP方案||TP方案||GP方案||DP方案||AP方案
抗纤维化药物	吡非尼酮||尼达尼布
呼吸机	无创呼吸机||呼吸机
免疫抑制剂	环磷酰胺||硫唑嘌呤||氨甲喋呤||吗替麦考酚酯||羟氯喹||环孢素||西罗莫司
呼吸支持	气管插管||机械通气||体外膜肺||ECMO||辅助通气||气管套管置入
抗凝治疗	抗凝治疗||抗凝||肝素||香豆素||华法林||拜瑞妥
溶栓	溶栓
利尿剂	呋塞米||托拉塞米||安体舒通||螺内酯||氢氯噻氢
内皮素受体拮抗剂	波生坦||安立生坦||马西替坦
磷酸二酯酶-5抑制剂	西地那非||他达拉非||伐地那非
可溶性鸟苷酸环化酶	利奥西胍
胸腔穿刺	胸腔穿刺||胸穿||抽液||胸腔穿刺抽液
胸腔镜	胸腔镜
抽气	胸腔穿刺抽气||抽气
纵膈移位	纵隔右移||纵隔左移||纵隔移位||纵隔稍向左侧移位||纵隔稍向右侧移位||纵隔向左移位||纵隔向右移位
气管移位	气管移位||气管右移||气管左移||气管稍右移||气管稍左移||气管向右移||气管向左移
