# Supplementary material for: LungDiag: Empowering artificial intelligence for respiratory diseases diagnosis based on electronic health records, a multicenter study
Source: MedComm (2020). 2025 Jan 12;6(1):e70043. doi: 10.1002/mco2.70043 (PMC11725045; doi:10.1002/mco2.70043)
Supplement: Supplementary file 3 — Supporting information [file MCO2-6-e70043-s003.xlsx]

## Sheet: Sheet1
慢性阻塞性肺疾病	支气管哮喘	支气管扩张	肺部感染性疾病	肺结核	肺癌	间质性肺疾病	肺动脉高压与肺源性心脏病	胸膜疾病	气道狭窄
咳嗽	喘息	咳痰	咳嗽	咳嗽	咳嗽	畏寒	呼吸困难	心悸	气促
咳痰	呼吸困难	脓痰	咳痰	咳痰	咳痰	发热	胸痛	呼吸困难	呼吸困难
气短	气促	咳嗽	脓痰	咯血	痰中带血	不适	头晕	胸痛	喘鸣
呼吸困难	胸闷	呼吸困难	痰中带血	胸痛	呼吸困难	胸闷	晕厥	咳嗽	咳嗽
喘息	咳嗽	喘息	胸痛	呼吸困难	气促	呼吸困难	咯血	肺容积缩小	咳痰
胸闷	哮鸣音	发热	呼吸困难	发热	喘息	咳嗽	乏力	发热	气管狭窄
体重下降	嗜酸性粒细胞计数增高	咯血	发热	乏力	喘鸣	Velcro啰音	雷诺现象	干咳	支气管狭窄
食欲减退	透亮度增加	双轨征	气促	盗汗	胸痛	磨玻璃影	血红蛋白增高	胸闷	语颤减弱
桶状胸	增厚	增厚	发绀	食欲减退	发热	马赛克征	残根征	气促	三凹征
语颤减弱	三凹征	支气管柱状	高热	体重减轻	食欲减退	咯血	右心室增大	体重下降	气管支架
肺纹理增粗	糖皮质激素	支气管囊状	寒战	月经不调	体重下降	胸痛	咳嗽	咳痰	球囊扩张
肺纹理紊乱	β2受体激动剂	树芽征	恶心	语颤增强	咯血	喘鸣	咳痰	胸廓饱满	气管切开
肺气肿	白三烯调节剂	马赛克征	呕吐	移位	吞咽困难	发绀	气促	语颤减弱	气管插管
白细胞计数升高	茶碱类药物	串珠状	腹痛	胸廓塌陷	静脉曲张	气促	心悸	胸腔积液	咽痛
镇咳	抗胆碱药	白细胞计数升高	腹泻	胸腔积液	头晕	P2亢进	发绀	肋膈角变钝	支气管壁增厚
祛痰	凌晨发作	中性粒细胞升高	皮肤发红	移位	头痛	水肿	右心室肥厚	透亮度降低	剑鞘样
复方制剂	易激动	C反应蛋白升高	胸膜摩擦音	语颤减弱	水肿	皮疹	头痛	胸部致密影	打鼾
糖皮质激素	抽搐	抗生素	心率增快	哮鸣音	恶心	关节肿胀	失眠	肺容积缩小	气管塌陷
β2受体激动剂	肋间隙变窄	抗真菌药	心律不齐	淋巴结肿大	呕吐	关节变形	食欲下降	烦躁不安	狭窄
茶碱类药物	端坐呼吸	排痰	白细胞计数升高	肺纹理增粗	复视	浸润影	嗜睡	发绀	低氧血症
抗胆碱药	肺容积增大	饮酒	中性粒细胞升高	片状影	肢体无力	结节影	多汗	冷汗	窒息感
抗生素	低氧血症		肺纹理增粗	斑点状阴影	背痛	肺实变影	食欲减退	意识障碍
吸氧			浸润影	渗出	偏瘫	小叶间隔增厚	恶心	休克
机械通气			肺实变影	钙化灶	食欲下降	胸膜下线	水肿	透亮度增加
呼吸机			胸腔积液	磨玻璃影	嗜睡	网状阴影	腹腔积液	肺纹理消失
气管插管			全身酸痛	纤维灶	晕厥	蜂窝状改变	肺移植术后	肋膈角锐利
吸烟			精神萎靡	垂柳样	色素沉着	支气管扩张	抗凝治疗	液平面
泡沫样痰			中性粒细胞升高	胸膜粘连	多尿	囊腔形成	利尿剂	气体影
透亮影			乏力	肺气肿	便秘	干咳	内皮素受体拮抗剂	三凹征
打鼾			头痛	移位	边缘毛糙	乏力	磷酸二酯酶-5抑制剂	引流
过清音			淋巴结肿大	抗结核药	支气管阻塞	体重减轻	可溶性鸟苷酸环化酶	胸腔穿刺
肋间隙变窄			皮疹	抗生素	结节影	杵状指	祛痰	抗生素
肺容积增大			胸腔积液	止血药物	网状阴影	肺动脉高压	排痰	抽气
低氧血症			咯血	结核杆菌阳性	条索状阴影	右心功能不全	呼吸支持	纵膈移位
窒息感			渗出	肺结核	浸润影	肺容积缩小	吸氧	肺不张
			心力衰竭	高密度影	胸膜牵拉	淋巴结肿大	β2受体激动剂	肺膨胀
			肺纹理增多	潮热	磨玻璃结节	全身酸痛	溶栓	胸腔积气
			磨玻璃影	淋巴结触痛	团块影	肢体无力	吸烟	肋间隙增宽
			结节影	液化坏死区	肺癌术后	盗汗	粉红色泡沫痰	肺大疱
			条索状阴影	粟粒状影	化疗药物	气道高反应性	肺动脉增粗	低氧血症
			支气管增粗	空洞形成	靶向药物	嗜酸性粒细胞计数增高	三尖瓣关闭不全	气管移位
			淋巴结肿大	肺门增大	治疗方案	血清IgE增高	肺动脉分支减少
			流涕	环形强化	胸腔穿刺	气胸	血管束增粗
			鼻塞	肿块	刺激性干咳	铺路石征	癫痫发作
			淋巴细胞减少		肺移植术后	三凹征	高血压
			淋巴细胞计数下降		高密度影	抗纤维化药物	肺纹理稀疏
			食欲减退		吸烟	吸氧	颈静脉怒张
			透亮区		不均匀密度	糖皮质激素	红细胞计数增加
			液平面		肺门增大	免疫抑制剂	淡漠
			胸膜增厚		肺门不清	呼吸支持	心搏停止
			畏寒		血小板减少	吸氧	主动脉增宽
			球型影		内壁不规则	胸腔镜	充盈缺损影
			斑片状阴影		不均匀强化	吸烟	静脉血栓
			肺癌术后		糖代谢增高	纤维化	肺栓塞
			引流		支气管截断	肺容积增大
			肺移植术后		肿胀
			受凉诱因		变形
			强力抗菌药物		血压下降
			抗病毒药		咽部异物感
			抗生素		肿块
			排痰		低密度影
			气管插管
			咽痛
			喷嚏
			淋巴结触痛
			畏光
			淋巴细胞比例升高
			泡沫样痰
			黄痰
			液化坏死区
			空气新月征
			晕征
			支气管充气
			肺门增大
			肺门不清
			脓肿
			结膜充血
			血红蛋白正常

## Sheet: Sheet2
临床特征
发热
干咳
咳痰
咳嗽
痰中带血
慢性支气管炎
胸闷
白细胞计数正常
中性粒细胞升高
肺纹理增强
黏痰
白痰
受凉诱因
吸入气体诱因
阵发性连声咳
镇咳
祛痰
复方制剂
气短
呼吸困难
喘息
体重下降
食欲减退
桶状胸
语颤减弱
肺纹理增粗
肺纹理紊乱
肺气肿
白细胞计数升高
糖皮质激素
β2受体激动剂
茶碱类药物
抗胆碱药
抗生素
吸氧
机械通气
呼吸机
气管插管
气促
哮鸣音
嗜酸性粒细胞计数增高
透亮度增加
增厚
三凹征
白三烯调节剂
凌晨发作
脓痰
咯血
双轨征
支气管柱状
支气管囊状
树芽征
马赛克征
串珠状
C反应蛋白升高
抗真菌药
排痰
胸痛
发绀
高热
寒战
恶心
呕吐
腹痛
腹泻
皮肤发红
胸膜摩擦音
心率增快
心律不齐
浸润影
肺实变影
胸腔积液
全身酸痛
精神萎靡
乏力
头痛
淋巴结肿大
皮疹
咯血
渗出
心力衰竭
肺纹理增多
磨玻璃影
结节影
条索状阴影
支气管增粗
流涕
鼻塞
淋巴细胞减少
淋巴细胞计数下降
透亮区
液平面
胸膜增厚
畏寒
球型影
斑片状阴影
肺癌术后
引流
肺移植术后
强力抗菌药物
抗病毒药
盗汗
体重减轻
月经不调
语颤增强
移位
胸廓塌陷
片状影
斑点状阴影
钙化灶
纤维灶
垂柳样
胸膜粘连
抗结核药
止血药物
结核杆菌阳性
肺结核
高密度影
喘鸣
吞咽困难
静脉曲张
头晕
水肿
复视
肢体无力
背痛
偏瘫
食欲下降
嗜睡
晕厥
色素沉着
多尿
便秘
边缘毛糙
支气管阻塞
网状阴影
胸膜牵拉
磨玻璃结节
团块影
化疗药物
靶向药物
治疗方案
胸腔穿刺
刺激性干咳
不适
Velcro啰音
P2亢进
关节肿胀
关节变形
小叶间隔增厚
胸膜下线
蜂窝状改变
支气管扩张
囊腔形成
杵状指
肺动脉高压
右心功能不全
肺容积缩小
气道高反应性
血清IgE增高
气胸
铺路石征
抗纤维化药物
免疫抑制剂
呼吸支持
胸腔镜
雷诺现象
血红蛋白增高
残根征
右心室增大
心悸
右心室肥厚
失眠
多汗
腹腔积液
抗凝治疗
利尿剂
内皮素受体拮抗剂
磷酸二酯酶-5抑制剂
可溶性鸟苷酸环化酶
溶栓
胸廓饱满
肋膈角变钝
透亮度降低
胸部致密影
烦躁不安
冷汗
意识障碍
休克
肺纹理消失
肋膈角锐利
气体影
抽气
纵膈移位
气管狭窄
支气管狭窄
气管支架
球囊扩张
气管切开

## Sheet: Sheet4
饮酒
吸烟
咽痛
喷嚏
潮热
支气管哮喘
淋巴结触痛
畏光
间质性肺疾病
淋巴细胞比例升高
泡沫样痰
黄痰
粉红色泡沫痰
液化坏死区
空气新月征
透亮影
晕征
支气管壁增厚
不均匀密度
支气管充气
肺膨胀
粟粒状影
剑鞘样
空洞形成
打鼾
肺动脉增粗
肺门增大
肺门不清
三尖瓣关闭不全
肺动脉分支减少
血管束增粗
血小板减少
肺不张
内壁不规则
脓肿
不均匀强化
环形强化
糖代谢增高
支气管截断
慢性阻塞性肺疾病
气管塌陷
结膜充血
癫痫发作
易激动
高血压
口渴
肿胀
变形
纤维化
肺纹理稀疏
颈静脉怒张
过清音
血压下降
胸腔积气
咽部异物感
红细胞计数增加
抽搐
淡漠
心搏停止
肋间隙变窄
狭窄
肿块
低密度影
血红蛋白正常
肋间隙增宽
主动脉增宽
端坐呼吸
肺大疱
肺容积增大
充盈缺损影
静脉血栓
肺动脉高压与肺源性心脏病
肺栓塞
低氧血症
窒息感
气管移位
